# Supplementary material for: Healthy Eating for All? The Challenge of Adhering to Dietary Guidelines for Low-Income Groups in China
Source: Nutrients. 2023 Jun 9;15(12):2704. doi: 10.3390/nu15122704 (PMC10301239; doi:10.3390/nu15122704)
Supplement: Supplementary file 1 [file nutrients-15-02704-s001.zip]

Archive with 1 entries (1 files):
- nutrients-2416961-supplementary.pdf
